# Supplementary material for: Spontaneous Cell Detachment from Temperature Gradients: Getting the Method Ready for Antimicrobial Drug Testing at Cell Culture Level
Source: Sensors (Basel). 2025 May 4;25(9):2902. doi: 10.3390/s25092902 (PMC12074233; doi:10.3390/s25092902)
Supplement: Supplementary file 1 [file sensors-25-02902-s001.zip]

Archive with 1 entries (1 files):
- sensors-3565184-supplementary.pdf
